# Supplementary material for: Influences of glyphosate residues and different concentrate feed proportions in dairy cow rations during early gestation on performance, blood parameters, functional properties and DNA damage of blood cells in cows and their offspring
Source: PLoS One. 2023 Jun 9;18(6):e0286995. doi: 10.1371/journal.pone.0286995 (PMC10256144; doi:10.1371/journal.pone.0286995)
Supplement: S1 Table — (XLSX) [file pone.0286995.s002.xlsx]

## Sheet: Primer
	gene symbol	NCBI accession number	sequences [fw/rev] 5’-3’	concentration [nmol] (fw/rev)	amplicon size [bp]	efficiency [%]	mean Cq	reference
reference genes	RPS9	NM_001101152.2	F-GGCGTCTGTTCGAAGGTAATG	333/333	229	93	18.1	this study
			R-GGGATGTTCACCACCTGCTT
	UCHL5	NM_174481.3	F-CAAAGACAACTTGCTGAGGAACC	333/333	208	100.1	24.2	Bühler et al. (2016)
			R-ACTGCTTGTGTTCTGCTAAAGTC
	UXT	NM_001037471.2	F-CGCTACGAGGCTTTCATCTCT	333/333	141	103.1	23	Heymann et al. (2021)
			R-CGAGTGGTTAGCTTCCTGGAGT
genes of interest	FFAR2	NM_001163784.1	F-GCTGTGTGAAATGGGCGGTA	500/500	126	89.4	30.3	this study
			R-GGCATGGCTGTCCTTGTCTT
	GPR84	NM_001038568.1	F-GGCTAGGAGACTCAGCTTCCAT	333/333	82	89.4	26.6	this study
			R-CGATAGCCCAGCACAGACTC
	GPX1	NM_174076.3	F-GAGCCCTTCAACCTGTCCTC	250/250	179	94.7	18.9	Bühler et al. (2018)
			R-GCGTTTTCCTGATGCCCAAAC
	NCF1	NM_174119.4	F-GGAGGGTGAAGCCATTGAGG	500/500	189	94.5	19.6	this study
			R-CTGTGAGCATTGCGGATGGA
	NFKBIA	NM_001045868.1	F-AGTCACCTACCAGGGCTACT	333/333	180	93.8	19.4	this study
			R-CAGTCATCGTAGGGAAGCTCG
	NR3C1	NM_001206634.1	F-AAAGAGCAGTGGAAGGACAGC	500/500	189	91	23.3	this study
			R-GCGAGACTCCTGTAGTGGC
	RAC2	NM_175792.2	F-AGGACACCATTGAGAAGCTGAA	500/500	248	92.5	19.7	this study
			R-TCAAAACCATCTGGCTGGGAAG
	RELA	NM_001080242.2	F-AACAACCCCTTCCAAGTTCCC	333/333	201	98.6	23.1	Bühler et al. (2016)
			R-CCCAGAGTTCCGATTCACCC
	SOD2	NM_201527.2	F-CGTGACTTTGGTTCCTTTGCC	250/250	108	97	18.4	Bühler et al. (2018)
			R-GCGTCCCTGCTCCTTATTGA
	TLR4	NM_174198.6	F-CCTTGCGTACAGGTTGTTCC	500/250	81	101.7	23.5	this study
			R-TATGGGGATGTTGTCGGGGA
	FFAR2 = free fatty acid receptor 2; GPR84 = G protein-coupled receptor 84; GPX1 = glutathione peroxidase 1; NCF1= neutrophil cytosolic factor 1; NFKBIA = NFKB inhibitor alpha; NR3C1 = nuclear receptor subfamily 3 group C member 1; RAC2 = Rac family small GTPase 2; RELA= RELA proto-oncogene, NF-kB subunit; RPS9 = ribosomal protein S9; SOD2 = superoxide dismutase 2; TLR4 = toll like receptor 4; UCH…
	Bühler et al. (2016): Influence of energy level and nicotinic acid supplementation on apoptosis of blood leukocytes of periparturient dairy cows. Vet Immunol Immunopathol. 2016;179:36-45
	Bühler et al. (2018): Effects of energy supply and nicotinic acid supplementation on serum anti- oxidative capacity and on expression of oxidative stress- related genes in blood leucocytes of periparturient primi- and pluriparous dairy cows. J Anim Physiol Anim Nutr. 2018;102:e87–e98.
	Heymann et al. (2021): Effects of glyphosate residues and different concentrate feed proportions in dairy cow rations on hepatic gene expression, liver histology and blood parameters asscoiated with liver health. PLoS One. 2021;16(2):e0246679
