# Supplementary material for: Influences of glyphosate residues and different concentrate feed proportions in dairy cow rations during early gestation on performance, blood parameters, functional properties and DNA damage of blood cells in cows and their offspring
Source: PLoS One. 2023 Jun 9;18(6):e0286995. doi: 10.1371/journal.pone.0286995 (PMC10256144; doi:10.1371/journal.pone.0286995)
Supplement: S2 Table — (XLSX) [file pone.0286995.s003.xlsx]

## Sheet: Tabelle1
		Group of dams					p-value
	animal	CONHC	CONLC	GLYHC	GLYLC		GLY	CFP	GLY*CFP
Erythrocytes [106/µL]	Dams	7.36 [6.87, 7.86]	7.62 [7.18, 8.07]	7.34 [6.87, 7.81]	7.46 [6.99, 7.93]		0.678	0.418	0.766
	Calves	7.36 [6.31, 8.41]	7.74 [6.80, 8.68]	7.59 [6.59, 8.58]	7.84 [6.85, 8.83]		0.742	0.523	0.9
Mean corpuscular volume [fL]	Dams	51.58 [49.29, 53.86]	48.43 [46.38, 50.48]	51.29 [49.13, 53.45]	50.61 [48.45, 52.77]		0.379	0.081	0.254
	Calves	45.14 [43.08, 47.19]	45.61 [43.77, 47.45]	45.32 [43.38, 47.26]	45.51 [43.58, 47.45]		0.963	0.73	0.884
Hemoglobin [g/dL]	Dams	12.04 [11.18, 12.89]	11.63 [10.87, 12.39]	11.91 [11.10, 12.70]	11.54 [10.74, 12.35]		0.78	0.342	0.948
	Calves	9.3 [7.96, 10.64]	10.23 [9.03, 11.43]	9.69 [8.43, 10.95]	10.01 [8.75, 11.27]		0.892	0.321	0.628
Mean corpuscular hemoglobin [pg]	Dams	16.41 [15.24, 17.59]	15.32 [14.27, 16.37]	16.25 [15.14, 17.36]	15.58 [14.47, 16.68]		0.931	0.115	0.702
	Calves	12.88 [11.62, 14.14]	13.46 [12.27, 14.64]	12.77 [11.58, 13.95]	12.94 [11.75, 14.13]		0.597	0.532	0.736
Mean corpuscular hemoglobin concentration [g/dL]	Dams$	31.93 [29.68, 34.17]	31.63 [29.92, 33.34]	31.64 [29.46, 33.82]	30.72 [28.70, 32.74]		0.388	0.627	0.98
	Calves	28.54 [26.48, 30.61]	29.11 [27.26, 30.96]	28.16 [26.21, 30.10]	28.35 [26.40, 30.29]		0.552	0.695	0.845
Hematocrit [%]	Dams	37.88 [35.13, 40.62]	36.88 [34.42, 39.34]	37.66 [35.07, 40.25]	37.70 [35.11, 40.29]		0.814	0.71	0.688
	Calves	33.2 [28.32, 38.10]	35.29 [30.92, 39.66]	34.37 [29.76, 38.98]	35.52 [30.91, 40.13]		0.762	0.481	0.838
Red cell distribution width [%]	Dams	17.39 [15.89, 18.88]	20.81 [19.47, 22.15]	16.63 [15.22, 18.04]	19.36 [17.94, 20.77]		0.125	<0.001	0.606
	Calves$	16.46 [16.07, 16.85]	16.98 [16.39, 17.57]	16.3 [15.74, 16.86]	16.63 [15.45, 17.81]		0.047	0.543	0.461
Platelets [103/µL]	Dams#	371.03 [311.02, 426.51]	339.49 [283.32, 391.33]	336.64 [273.17, 394.59]	355.65 [297.85, 409.07]		0.743	0.819	0.37
	Calves#	520.26 [414.69, 611.70]	473.59 [378.94, 555.75]	461.78 [359.13, 549.54]	478.81 [379.54, 564.54]		0.557	0.736	0.485
Mean platelet volume [fl]	Dams	3.74 [3.42, 4.06]	3.40 [3.11, 3.69]	3.64 [3.34, 3.94]	3.87 [3.56, 4.17]		0.226	0.715	0.067
	Calves	3.38 [3.19, 3.56]	3.39 [3.23, 3.55]	3.41 [3.24, 3.58]	3.63 [3.46, 3.80]		0.113	0.177	0.238
Plateletcrit [%]	Dams	0.14 [0.11, 0.16]	0.11 [0.08, 0.13]	0.11 [0.08, 0.14]	0.14 [0.11, 0.16]		0.97	0.907	0.038
	Calves#	0.18 [0.14, 0.21]	0.16 [0.13, 0.19]	0.15 [0.12, 0.19]	0.17 [0.14, 0.21]		0.768	0.927	0.252
Platelet distribution width [%]	Dams$	16.07 [15.36, 16.78]	15.84 [14.82, 16.87]	16.12 [15.17, 17.07]	16.63 [14.62, 18.64]		0.922	0.438	0.526
	Calves$	16.05 [15.30, 16.80]	16.56 [15.77, 17.34]	16.29 [14.93, 17.19]	16.7 [16.21, 17.19]		0.632	0.029	0.542
SOD [U/g hemoglobin]	Dams	3820.69 [3299.06, 4342.31]	3951.62 [3479.79, 4423.45]	3858.66 [3363.80, 4353.52]	4170.68 [3649.05, 4692.31]		0.607	0.377	0.717
	Calves	5254.63 [4444.58, 6064.68]	5349.33 [4616.61, 6082.05]	5930.37 [5120.32, 6740.42]	5502.92 [4692.87, 6312.97]		0.294	0.672	0.507
GPx [mU/mg hemoglobin]	Dams#	58.36 [70.03, 49.71]	63.32 [75.43, 54.25]	68.72 [83.64, 57.90]	70.43 [87.09, 58.65]		0.132	0.537	0.724
	Calves#	83.70 [69.28, 101.12]	91.03 [76.72, 108.01]	103.38 [85.57, 124.89]	103.98 [86.07, 125.62]		0.067	0.625	0.67
Fe2+ [µmol/L]	Dams	237.62 [198.83, 276.41]	247.99 [212.90, 283.07]	225.78 [188.98, 262.58]	276.77 [237.98, 315.56]		0.648	0.105	0.278
	Calves#	299.10 [348.48, 261.98]	310.82 [358.58, 274.29]	324.90 [384.00, 281.56]	316.40 [372.19, 275.16]		0.484	0.925	0.65
Values are presented as non-transformed, Box-Cox back-transformed (#) Lsmeans or as means ($) with 95% confidence limits [lower limit, upper limit].
CFP = concentrate feed proportions; CON = control; Fe2+ = ferric reducing ability of plasma (FRAP); GLY =glyphosate; GPx = glutathione peroxidase; HC = high CFP; LC = low CFP; SOD = superoxide dismutase;
dams: CONHC, n=9; CONLC, n=11; GLYHC, n=10; GLYLC, n=9; calves: CONHC, n=9; CONLC, n=11; GLYHC, n=9; GLYLC, n=9
