# Supplementary material for: Influences of glyphosate residues and different concentrate feed proportions in dairy cow rations during early gestation on performance, blood parameters, functional properties and DNA damage of blood cells in cows and their offspring
Source: PLoS One. 2023 Jun 9;18(6):e0286995. doi: 10.1371/journal.pone.0286995 (PMC10256144; doi:10.1371/journal.pone.0286995)
Supplement: S3 Table — (XLSX) [file pone.0286995.s004.xlsx]

## Sheet: Tabelle1
		Group of dams					p-value
		CONHC	CONLC	GLYHC	GLYLC		GLY	CFP	GLY*CFP
White blood cells (leukocytes)	[10³/µL]	12.71 [10.08, 15.34]	11.83 [9.48, 14.18]	11.49 [9.01, 13.97]	10.37 [7.89, 12.85]		0.279	0.418	0.922
Lymphocytes	[%]	23.99 [18.53, 29.45]	23.49 [18.61, 28.37]	27.55 [22.40, 32.70]	24.99 [19.84, 30.14]		0.353	0.587	0.726
	[10³/µL]#	2.69 [2.18, 3.36]	2.51 [2.09, 3.05]	3.05 [2.48, 3.78]	2.28 [1.88, 2.78]		0.976	0.092	0.306
Granulocytes	[%]	67.41 [60.76, 74.07]	70.4 [64.45, 76.65]	66.72 [60.45, 73.0]	68.24 [61.97, 74.52]		0.673	0.492	0.788
	[10³/µL]#	8.60 [6.44, 11.27]	8.11 [6.24, 10.38]	7.51 [5.66, 9.78]	6.72 [5.03, 8.81]		0.239	0.526	0.844
Eosinophils	[%]	5.86 [2.72, 9.0]	5.80 [2.99, 8.60]	5.44 [2.48, 8.40]	6.49 [3.53, 9.45]		0.909	0.753	0.721
	[10³/µL]$	0.66 [0.4, 0.92]	0.65 [0.2, 1.1]	0.65 [0.26, 1.04]	0.69 [0.2, 1.18]		0.954	0.628	0.585
Monocytes	[%]$	0.29 [0, 0.6]	0.34 [0.03, 0.65]	0.28 [0.4, 0.53]	0.28 [0, 0.65]		0.778	0.964	0.565
	[10³/µL]$	0.03 [0, 0.6]	0.02 [0, 0.5]	0.02 [0, 0.6]	0.01 [0, 0.4]		0.68	0.57	0.829
Values are presented as non-transformed, back-transformed (#) Lsmeans or as means ($) with 95% confidence limits [lower limit, upper limit]
CFP = concentrate feed proportions; CON = control; GLY =glyphosate; HC = high CFP; LC = low CFP;
dams: CONHC, n=8; CONLC, n=10; GLYHC, n=9; GLYLC, n=9;
