# Supplementary material for: Influences of glyphosate residues and different concentrate feed proportions in dairy cow rations during early gestation on performance, blood parameters, functional properties and DNA damage of blood cells in cows and their offspring
Source: PLoS One. 2023 Jun 9;18(6):e0286995. doi: 10.1371/journal.pone.0286995 (PMC10256144; doi:10.1371/journal.pone.0286995)
Supplement: S4 Table — (XLSX) [file pone.0286995.s005.xlsx]

## Sheet: S4 Tab
gene of interest	Group of dams					p-value
	CONHC	CONLC	GLYHC	GLYLC		GLY	CFP	GLY*CFP
FFAR2	0.19 [0.11, 0.31]	0.19 [0.12, 0.31]	0.32 [0.19, 0.53]	0.23 [0.14, 0.38]		0.146	0.559	0.484
GPR84	0.36 [0.21, 0.60]	0.33 [0.21, 0.54]	0.48 [0.29, 0.81]	0.40 [0.24, 0.66]		0.34	0.615	0.803
GPX1	0.69 [0.54, 0.86]	0.66 [0.54, 0.82]	0.62 [0.49, 0.78]	0.85 [0.68, 1.06]		0.509	0.197	0.12
NCF1	0.60 [0.38, 0.93]	0.58 [0.39, 0.87]	0.77 [0.49, 1.19]	0.75 [0.49, 1.14]		0.248	0.911	0.992
NFKBIA	0.60 [0.46, 0.77]	0.69 [0.55, 0.86]	0.69 [0.54, 0.89]	0.69 [0.54, 0.88]		0.532	0.554	0.56
NR3C1	0.68 [0.54, 0.84]	0.80 [0.66, 0.98]	0.75 [0.60, 0.94]	0.86 [0.69, 1.06]		0.425	0.153	0.836
RAC2	0.61 [0.46, 0.82]	0.68 [0.52, 0.88]	0.66 [0.49, 0.88]	0.68 [0.51, 0.89]		0.812	0.629	0.812
RELA	0.62 [0.46, 0.83]	0.76 [0.58, 0.99]	0.72 [0.53, 0.96]	0.82 [0.62, 1.08]		0.427	0.225	0.773
SOD2	0.43 [0.27, 0.68]	0.38 [0.25, 0.58]	0.51 [0.32, 0.80]	0.44 [0.28, 0.68]		0.502	0.559	0.93
TLR4	0.60 [0.38, 0.96]	0.50 [0.33, 0.76]	0.60 [0.38, 0.95]	0.72 [0.47, 1.12]		0.402	0.996	0.394
Values are presented as log back-transformed Lsmeans with 95% confidence limit [lower limit, upper limit]
CFP = concentrate feed proportions; CON = control; GLY = glyphosate; FFAR2 = free fatty acid receptor 2; GPR84 = G protein-coupled receptor 84; GPX1 = glutathione peroxidase 1; HC = high CFP; LC =low CFP; NCF1= neutrophil cytosolic factor 1; NFKBIA = NFKB inhibitor alpha; NR3C1 = nuclear receptor subfamily 3 group C member 1; RAC2 = Rac familiy small GTPase 2; RELA=RELA proto-oncogene, NF-kB subu…
dams: CONHC, n=9; CONLC, n=11; GLYHC, n=9; GLYLC, n=10
