# Supplementary material for: Influences of glyphosate residues and different concentrate feed proportions in dairy cow rations during early gestation on performance, blood parameters, functional properties and DNA damage of blood cells in cows and their offspring
Source: PLoS One. 2023 Jun 9;18(6):e0286995. doi: 10.1371/journal.pone.0286995 (PMC10256144; doi:10.1371/journal.pone.0286995)
Supplement: S5 Table — (XLSX) [file pone.0286995.s006.xlsx]

## Sheet: Tabelle1
			Group of dams					p-value
		animal	CONHC	CONLC	GLYHC	GLYLC		GLY	CFP	GLY*CFP
Basal R123+	[%]	Dams#	1.39 [0.61, 3.18]	1.35 [0.68, 2.70]	2.25 [1.09, 4.67]	1.48 [0.65, 3.39]		0.453	0.557	0.61
		Calves#	0.89 [0.38, 2.07]	1.42 [0.72, 2.80]	1.11 [0.52, 2.35]	0.78 [0.33, 1.82]		0.629	0.876	0.291
	[MFI x10³]	Dams$	4.41 [2.44, 6.39]	4.95 [4.2, 5.70]	4.36 [2.42, 6.31]	5.55 [3.01, 8.08]		0.909	0.093	0.927
		Calves$	10.78 [2.55, 4.54]	9.23 [0.70, 7.68]	8.90 [0.57, 7.59]	10.46 [1.74, 6.2]		0.783	0.568	0.888
Stimulated R123 +	[%]	Dams$	99.67 [99.29, 100]	98.81 [96.98, 100]	99.45 [98.56, 100]	99.86 [99.76, 99.97]		0.737	0.641	0.585
		Calves$	99.72 [99.45, 100]	98.28 [95.28, 100]	99.44 [98.62, 100]	99.13 [98.06, 100]		0.53	0.396	0.981
	[MFI x10³]	Dams$	70.70 [57.56, 83.84]	73.29 [59.98, 86.61]	75.15 [54.34, 95.95]	83.44 [60.25, 106.63]		0.859	0.441	0.735
		Calves$	81.49 [60.68, 102.3]	77.50 [70.10, 84.89]	71.45 [64.59, 78.31]	80.77 [60.25, 101.29]		0.374	0.736	0.529
Values are presented as Box-Cox back-transformed (#) Lsmeans or as means ($) with 95% confidence limit [lower limit, upper limit]
CFP = concentrate feed proportions; CON = control; GLY =glyphosate; HC = high CFP; LC = low CFP; MFI = mean fluorescence intensities; R123+ = rhodamine positive cells
dams: CONHC, n=7; CONLC, n=9; GLYHC, n=9; GLYLC, n=7; calves: CONHC, n=7; CONLC, n=11; GLYHC, n=9; GLYLC, n=7
