# Supplementary material for: Influences of glyphosate residues and different concentrate feed proportions in dairy cow rations during early gestation on performance, blood parameters, functional properties and DNA damage of blood cells in cows and their offspring
Source: PLoS One. 2023 Jun 9;18(6):e0286995. doi: 10.1371/journal.pone.0286995 (PMC10256144; doi:10.1371/journal.pone.0286995)
Supplement: S6 Table — (XLSX) [file pone.0286995.s007.xlsx]

## Sheet: Tabelle1
		Group of dams					p-value
	animal	CONHC	CONLC	GLYHC	GLYLC		GLY	CFP	GLY*CFP
Necrotic PMN [%]	Dams#	0.18 [0.12, 0.30]	0.33 [0.21, 0.56]	0.23 [0.14, 0.37]	0.18 [0.11,.3]		0.419	0.458	0.097
	Calves$	0.21 [0.11, 0.31]	0.18 [0.12, 0.24]	0.24 [0.15, 0.34]	0.16 [0.09, 0.22]		0.879	0.183	0.469
Necrotic PBMC [%]	Dams$	0.21 [0.05, 0.36]	0.58 [0, 1.43]	0.14 [0.05, 0.24]	0.15 [0.04, 0.26]		0.36	0.579	0.847
	Calves$	0.34 [0, 0.73]	0.21 [0.03, 0.38]	0.27 [0.05, 0.48]	0.16 [0.01, 0.3]		0.186	0.858	0.975
Values are presented as back-transformed (#) Lsmeans or as means ($) with 95% confidence limit [lower limit, upper limit]
CFP = concentrate feed proportions; CON = control; GLY =glyphosate; HC = high CFP; LC = low CFP; PBMC = peripheral blood mononuclear cells; PMN = polymorphonuclear leukocytes
dams: CONHC, n=9; CONLC, n=10; GLYHC, n=9; GLYLC, n=7; calves: CONHC, n=9; CONLC, n=9; GLYHC, n=9; GLYLC, n=7
