# Supplementary material for: Influences of glyphosate residues and different concentrate feed proportions in dairy cow rations during early gestation on performance, blood parameters, functional properties and DNA damage of blood cells in cows and their offspring
Source: PLoS One. 2023 Jun 9;18(6):e0286995. doi: 10.1371/journal.pone.0286995 (PMC10256144; doi:10.1371/journal.pone.0286995)
Supplement: S7 Table — (XLSX) [file pone.0286995.s008.xlsx]

## Sheet: Tabelle1
		Group of dams					p-value
	animal	CONHC	CONLC	GLYHC	GLYLC		GLY	CFP	GLY*CFP
Tail DNA [%]	Dams#	4.92 [2.74, 9.78]	6.42 [3.64, 12.44]	4.24 [2.33, 8.56]	7.59 [3.67, 18.46]		0.999	0.207	0.634
	Calves#	4.06 [2.33, 7.76]	4.10 [2.47, 7.34]	3.91 [2.18, 7.74]	6.36 [3.18, 14.72]		0.538	0.44	0.459
Olive tail moment	Dams#	4.06 [1.63, 10.11]	5.23 [2.29, 11.96]	4.03 [1.53, 10.61]	6.95 [2.47, 19.57]		0.767	0.392	0.755
	Calves#	2.84 [1.38, 6.84]	2.84 [1.47, 6.24]	2.37 [1.14, 5.77]	4.47 [1.83, 14.15]		0.765	0.444	0.445
Values are presented as Box-Cox back-transformed (#) Lsmeans with 95% confidence limits [lower limit, upper limit].
CFP = concentrate feed proportions; CON = control; GLY =glyphosate; HC = high CFP; LC = low CFP;
dams: CONHC, n=9; CONLC, n=11; GLYHC, n=7; GLYLC, n=9; calves: CONHC, n=9; CONLC, n=11; GLYHC, n=8; GLYLC, n=7
